# Supplementary material for: Co-Immobilization of SpyTag-Cyclized Enzymes on a γPFD-SpyCatcher Hydrogel to Address Broad Specificity
Source: Gels. 2026 Apr 21;12(4):348. doi: 10.3390/gels12040348 (PMC13116799; doi:10.3390/gels12040348)
Supplement: Supplementary file 1 [file gels-12-00348-s001.zip]

Archive with 1 entries (1 files):
- gels-4218884-supplementary.pdf
